# Supplementary material for: Evolutive Study of Dietary Aspects and Intestinal Microbiota of Pediatric Cohort with Cow’s Milk Protein Allergy
Source: Children (Basel). 2024 Sep 12;11(9):1113. doi: 10.3390/children11091113 (PMC11429558; doi:10.3390/children11091113)
Supplement: Supplementary file 1 [file children-11-01113-s001.zip]

Archive with 1 entries (1 files):
- children-3176760-supplementary.pdf
